# Supplementary material for: A Comparative Analysis on the Biochemical Composition and Nutrition Evaluation of Crayfish (Procambarus clarkii) Cultivated in Saline-Alkali and Fresh Water
Source: Foods. 2025 Jun 5;14(11):1997. doi: 10.3390/foods14111997 (PMC12155198; doi:10.3390/foods14111997)
Supplement: Supplementary file 1 [file foods-14-01997-s001.zip]

Archive with 2 entries (2 files):
- Table S1.pdf
- Table S2. Method validation results for trace elements in crayfish.pdf
